# Supplementary material for: Indocyanine Green-Loaded Quenched Nanoliposomes as Activatable Theranostics for Cancer
Source: Molecules. 2025 Mar 22;30(7):1414. doi: 10.3390/molecules30071414 (PMC11990451; doi:10.3390/molecules30071414)
Supplement: Supplementary file 1 [file molecules-30-01414-s001.zip]

Archive with 1 entries (1 files):
- molecules-3537238-supplementary.pdf
